# Supplementary material for: Multiple Comprehensive Analyses Identify the Protective Role and Diagnostic Signature of Mannose Metabolism in Ulcerative Colitis
Source: Int J Mol Sci. 2025 Sep 26;26(19):9443. doi: 10.3390/ijms26199443 (PMC12524464; doi:10.3390/ijms26199443)
Supplement: Supplementary file 1 [file ijms-26-09443-s001.zip]

Archive with 3 entries (3 files):
- Supplementary figures.pdf
- Supplementary File S1.pdf
- Table S1-9.xlsx
