# Supplementary material for: Multiple Comprehensive Analyses Identify the Protective Role and Diagnostic Signature of Mannose Metabolism in Ulcerative Colitis
Source: Int J Mol Sci. 2025 Sep 26;26(19):9443. doi: 10.3390/ijms26199443 (PMC12524464; doi:10.3390/ijms26199443)
Supplement: Supplementary file 1 [file ijms-26-09443-s001.zip › Table S1-9.xlsx]

## Sheet: S1
id.exposure	id.outcome	outcome	exposure	method	nsnp	b	se	pval	pve	FDR
FMzDN0	ieu-a-973	Ulcerative colitis || id:ieu-a-973	Mannonate levels	Inverse variance weighted	4	-0.338397	0.0891426	0.000146972	0.172789	0.0411227
FxpzUk	ieu-a-973	Ulcerative colitis || id:ieu-a-973	Phosphate to mannose ratio	Inverse variance weighted	3	0.339764	0.0876833	0.000106666	0.161974	0.0373063
SX6cMP	ieu-a-973	Ulcerative colitis || id:ieu-a-973	Gamma-glutamylmethionine levels	Inverse variance weighted	3	-0.794323	0.192061	3.53736e-05	0.0460921	0.0345864
XiZnoH	ieu-a-973	Ulcerative colitis || id:ieu-a-973	Mannose levels	Inverse variance weighted	3	-0.307191	0.0762273	5.57917e-05	0.20118	0.0345864
yOgqRP	ieu-a-973	Ulcerative colitis || id:ieu-a-973	3-methylhistidine levels	Inverse variance weighted	3	-0.626083	0.158002	7.41668e-05	0.0476236	0.0345864

## Sheet: S2
horizontal pleiotropy
id.exposure	id.outcome	outcome	exposure	egger_intercept	se	pval
yOgqRP	ieu-a-973	Ulcerative colitis || id:ieu-a-973	3-methylhistidine levels	0.285627	0.220504	0.418534
XiZnoH	ieu-a-973	Ulcerative colitis || id:ieu-a-973	Mannose levels	-0.0239975	0.027526	0.543529
FMzDN0	ieu-a-973	Ulcerative colitis || id:ieu-a-973	Mannonate levels	0.015661	0.027968	0.631856
mclchS	ieu-a-973	Ulcerative colitis || id:ieu-a-973	Phosphate to mannose ratio	0.00557407	0.00562784	0.325059

## Sheet: S3
heterogeneity
id.exposure	id.outcome	outcome	exposure	method	Q	Q_df	Q_pval
FMzDN0	ieu-a-973	Ulcerative colitis || id:ieu-a-973	Mannonate levels	MR Egger	1.09047	2	0.579706
XiZnoH	ieu-a-973	Ulcerative colitis || id:ieu-a-973	Mannose levels	MR Egger	0.284142	1	0.593999
yOgqRP	ieu-a-973	Ulcerative colitis || id:ieu-a-973	3-methylhistidine levels	MR Egger	0.0701248	1	0.791155
mclchS	ieu-a-973	Ulcerative colitis || id:ieu-a-973	Phosphate to mannose ratio	MR Egger	0.712272	1	0.455834

## Sheet: S4
id.exposure	id.outcome	outcome	exposure	method	nsnp	b	se	pval	pve	FDR
HLA DR on CD33dim HLA DR+ CD11b-	ieu-a-973	Ulcerative colitis || id:ieu-a-973	HLA DR on CD33dim HLA DR+ CD11b-	Inverse variance weighted	3	-0.192046	0.0483994	7.25e-05	0.181083	0.026496	GCST90002111
IgD- CD27-B cell %lymphocyte	ieu-a-973	Ulcerative colitis || id:ieu-a-973	IgD- CD27- %lymphocyte	Inverse variance weighted	3	-0.218946	0.0624849	0.000458351	0.236335	0.0372283	GCST90001433

## Sheet: S5
horizontal pleiotropy
id.exposure	id.outcome	outcome	exposure	egger_intercept	se	pval
HLA DR on CD33dim HLA DR+ CD11b-	ieu-a-973	Ulcerative colitis || id:ieu-a-973	HLA DR on CD33dim HLA DR+ CD11b-	-0.0461365	0.0570879	0.567289
IgD- CD27- B cell%lymphocyte	ieu-a-973	Ulcerative colitis || id:ieu-a-973	IgD- CD27-B cell %lymphocyte	0.0183941	0.0304187	0.653765

## Sheet: S6
heterogeneity
id.exposure	id.outcome	outcome	exposure	method	Q	Q_df	Q_pval
IgD- CD27- %lymphocyte	ieu-a-973	Ulcerative colitis || id:ieu-a-973	IgD- CD27- %lymphocyte	MR Egger	0.370016	1	0.542995
HLA DR on CD33dim HLA DR+ CD11b-	ieu-a-973	Ulcerative colitis || id:ieu-a-973	HLA DR on CD33dim HLA DR+ CD11b-	MR Egger	0.403825	1	0.525121

## Sheet: S7
id.exposure	id.outcome	outcome	exposure	method	nsnp	b	se	pval	lo_ci	up_ci	or	or_lci95	or_uci95
FMzDN0	ebi-a-GCST90002111	HLA DR on CD33dim HLA DR+ CD11b- || id:ebi-a-GCST90002111	Mannonate levels	Inverse variance weighted	21	0.236727	0.10308	0.0216455	0.0346898	0.438764	1.26709	1.0353	1.55079

## Sheet: S8
horizontal pleiotropy
id.exposure	id.outcome	outcome	exposure	egger_intercept	se	pval
FMzDN0	ebi-a-GCST90002111	HLA DR on CD33dim HLA DR+ CD11b- || id:ebi-a-GCST90002111	Mannonate levels	-0.00135058	0.0285615	0.962778

## Sheet: S9
heterogeneity
id.exposure	id.outcome	outcome	exposure	method	Q	Q_df	Q_pval
FMzDN0	ebi-a-GCST90002111	HLA DR on CD33dim HLA DR+ CD11b- || id:ebi-a-GCST90002111	Mannonate levels	MR Egger	22.1889	19	0.274958
